# Supplementary material for: Integrated Host Genetics and Skin Microbiome Profiling Suggest an HLA-C–Peptostreptococcus Axis in Psoriasis
Source: Int J Mol Sci. 2026 May 4;27(9):4116. doi: 10.3390/ijms27094116 (PMC13163479; doi:10.3390/ijms27094116)
Supplement: Supplementary file 1 [file ijms-27-04116-s001.zip]

Archive with 2 entries (2 files):
- Suppl-Table S1.pdf
- Suppl-Table S2. 16S_ampliseq_analysis.xlsx
