# Supplementary material for: Integrated Host Genetics and Skin Microbiome Profiling Suggest an HLA-C–Peptostreptococcus Axis in Psoriasis
Source: Int J Mol Sci. 2026 May 4;27(9):4116. doi: 10.3390/ijms27094116 (PMC13163479; doi:10.3390/ijms27094116)
Supplement: Supplementary file 1 [file ijms-27-04116-s001.zip › Suppl-Table S2. 16S_ampliseq_analysis.xlsx]

## Sheet: overall_summary
sample	cutadapt_total_processed	cutadapt_reverse_complemented	cutadapt_passing_filters	cutadapt_passing_filters_percent	cutadapt_doubleprimer_reverse_complemented	cutadapt_doubleprimer_passing_filters	cutadapt_doubleprimer_passing_filters_percent	DADA2_input	filtered	denoisedF	denoisedR	merged	nonchim	lenfilter_input	lenfilter_output	input_tax_filter	filtered_tax_filter	lost	retained_percent	lost_percent
K10MK	726900	NA	700067	96.3%	NA	699771	100.0%	699771	341129	335865	338781	315012	288147	288147	287638	287638	277500	10138	96.4754	3.52457
K11MK	691042	NA	661182	95.7%	NA	660844	99.9%	660844	311336	307087	309417	290749	275035	275035	274908	274908	265264	9644	96.4919	3.50808
K12MK	764544	NA	733017	95.9%	NA	732722	100.0%	732722	350110	343988	347080	319734	294938	294938	294761	294761	290993	3768	98.7217	1.27832
K13MK	754296	NA	734520	97.4%	NA	734216	100.0%	734216	385384	373974	381265	340858	279605	279605	279325	279325	265354	13971	94.9983	5.0017
K14MK	676298	NA	633772	93.7%	NA	633447	99.9%	633447	352943	350415	351420	336385	317554	317554	317469	317469	314090	3379	98.9356	1.06436
K15MK	578793	NA	482166	83.3%	NA	481720	99.9%	481720	193380	192719	193123	190028	187985	187985	187740	187740	187740	0	100	0
K16MK	520904	NA	480456	92.2%	NA	480135	99.9%	480135	280370	277476	278443	267002	259287	259287	259207	259207	238229	20978	91.9069	8.09315
K17MK	455038	NA	428830	94.2%	NA	428643	100.0%	428643	257299	255831	256502	247278	227732	227732	227344	227344	223832	3512	98.4552	1.5448
K18MK	475843	NA	453258	95.3%	NA	452991	99.9%	452991	286241	283497	284777	271693	250354	250354	250138	250138	249782	356	99.8577	0.142321
K19MK	488597	NA	463583	94.9%	NA	463256	99.9%	463256	271458	269403	270321	259418	240394	240394	240124	240124	239023	1101	99.5415	0.458513
K1MK	220644	NA	214275	97.1%	NA	214194	100.0%	214194	155062	153414	154383	148422	142237	142237	141629	141629	140906	723	99.4895	0.510489
K20MK	329768	NA	286956	87.0%	NA	286740	99.9%	286740	119574	118841	118913	115827	114602	114602	114488	114488	111806	2682	97.6574	2.3426
K21MK	282602	NA	261559	92.6%	NA	261463	100.0%	261463	139919	137720	138378	130214	121207	121207	120767	120767	119895	872	99.2779	0.722052
K22MK	329137	NA	316992	96.3%	NA	316901	100.0%	316901	191275	188303	189179	177885	167471	167471	167428	167428	167309	119	99.9289	0.0710753
K23MK	355837	NA	335691	94.3%	NA	335498	99.9%	335498	214349	213172	213478	206590	198179	198179	197850	197850	197092	758	99.6169	0.383119
K24MK	380188	NA	360986	94.9%	NA	360708	99.9%	360708	230664	228558	229306	219428	205277	205277	205198	205198	204279	919	99.5521	0.44786
K25MK	356484	NA	320083	89.8%	NA	319858	99.9%	319858	165655	164423	164941	160824	159518	159518	159490	159490	152107	7383	95.3709	4.62913
K26MK	52462	NA	45654	87.0%	NA	45640	100.0%	45640	22716	22033	22063	20268	20102	20102	20091	20091	13369	6722	66.5422	33.4578
K27MK	75773	NA	63135	83.3%	NA	63113	100.0%	63113	32436	31962	32144	31077	30824	30824	30776	30776	30767	9	99.9708	0.0292436
K28MK	583675	NA	553735	94.9%	NA	553289	99.9%	553289	256657	252750	254825	242679	228986	228986	228407	228407	223499	4908	97.8512	2.1488
K29MK	740256	NA	700705	94.7%	NA	700080	99.9%	700080	307242	304089	305498	292516	270866	270866	270680	270680	268682	1998	99.2619	0.738141
K31MK	448454	NA	422700	94.3%	NA	422395	99.9%	422395	162724	158979	160914	147818	144743	144743	144708	144708	143741	967	99.3318	0.668242
K32MK	396713	NA	372539	93.9%	NA	372266	99.9%	372266	148404	146977	147524	141607	133653	133653	133505	133505	130392	3113	97.6683	2.33175
K33MK	515798	NA	497682	96.5%	NA	497363	99.9%	497363	245581	239307	243147	218904	192912	192912	192707	192707	189577	3130	98.3758	1.62423
K34MK	554214	NA	535425	96.6%	NA	535219	100.0%	535219	268556	263298	266098	246447	208222	208222	207296	207296	205050	2246	98.9165	1.08347
K35MK	409523	NA	392983	96.0%	NA	392688	99.9%	392688	191256	188088	189914	178874	163937	163937	163415	163415	160483	2932	98.2058	1.7942
K36MK	789124	NA	759105	96.2%	NA	758734	100.0%	758734	496696	491260	494182	468541	393119	393119	392861	392861	389249	3612	99.0806	0.919409
K37MK	554444	NA	532103	96.0%	NA	531821	99.9%	531821	347720	342249	345542	324651	270261	270261	270031	270031	264931	5100	98.1113	1.88867
K38MK	448573	NA	430443	96.0%	NA	430227	99.9%	430227	282943	279247	281098	264895	214308	214308	213996	213996	213074	922	99.5692	0.430849
K39MK	480183	NA	460814	96.0%	NA	460136	99.9%	460136	313577	309157	311304	295804	251350	251350	249301	249301	222847	26454	89.3887	10.6113
K3MK	396055	NA	376772	95.1%	NA	376493	99.9%	376493	209673	208317	208666	202809	197202	197202	197002	197002	193962	3040	98.4569	1.54313
K40MK	497915	NA	477474	95.9%	NA	477132	99.9%	477132	325765	319113	322689	294251	240080	240080	239591	239591	234010	5581	97.6706	2.32939
K41MK	369631	NA	353732	95.7%	NA	353426	99.9%	353426	225020	220037	222643	202260	185393	185393	185155	185155	178959	6196	96.6536	3.34639
K42MK	458306	NA	441636	96.4%	NA	441310	99.9%	441310	282049	277618	280000	262250	212647	212647	211255	211255	205490	5765	97.2711	2.72893
K43MK	343864	NA	328708	95.6%	NA	328540	99.9%	328540	193570	191024	192308	182487	152252	152252	152043	152043	150285	1758	98.8437	1.15625
K44MK	344834	NA	330587	95.9%	NA	330406	99.9%	330406	201564	197539	199819	182796	151667	151667	151522	151522	149045	2477	98.3653	1.63475
K46MK	438106	NA	420847	96.1%	NA	420586	99.9%	420586	272971	265944	269920	242362	205549	205549	204708	204708	200150	4558	97.7734	2.22659
K47MK	284340	NA	276693	97.3%	NA	276582	100.0%	276582	193227	187604	190646	172754	145225	145225	145054	145054	144327	727	99.4988	0.501193
K48MK	434965	NA	426953	98.2%	NA	426841	100.0%	426841	234418	229641	232445	214400	175383	175383	175286	175286	161042	14244	91.8739	8.12615
K49MK	572998	NA	557124	97.2%	NA	556856	100.0%	556856	286314	280971	284304	263006	226980	226980	226777	226777	217392	9385	95.8616	4.13843
K4MK	374666	NA	347092	92.6%	NA	346845	99.9%	346845	194440	192753	193406	188600	186440	186440	186393	186393	178803	7590	95.928	4.07204
K50MK	583086	NA	567661	97.4%	NA	567001	99.9%	567001	320156	313601	317268	293292	226754	226754	223469	223469	221487	1982	99.1131	0.886924
K51MK	372388	NA	362787	97.4%	NA	362604	99.9%	362604	190233	185228	188050	168807	133411	133411	132983	132983	129446	3537	97.3403	2.65974
K52MK	463836	NA	450843	97.2%	NA	450676	100.0%	450676	236037	231175	234040	216050	188669	188669	188576	188576	186293	2283	98.7893	1.21065
K53MK	392209	NA	380877	97.1%	NA	380483	99.9%	380483	197207	193881	195780	182102	157567	157567	156763	156763	155910	853	99.4559	0.544134
K54MK	289144	NA	281191	97.2%	NA	281033	99.9%	281033	136008	134516	135273	128686	112039	112039	111881	111881	110734	1147	98.9748	1.0252
K55MK	192184	NA	186700	97.1%	NA	186628	100.0%	186628	87889	85307	86591	76412	67404	67404	67186	67186	65616	1570	97.6632	2.3368
K56MK	268134	NA	259447	96.8%	NA	259311	99.9%	259311	126205	123718	124835	114293	92872	92872	92752	92752	88655	4097	95.5828	4.41716
K57MK	230642	NA	225366	97.7%	NA	225301	100.0%	225301	119609	117533	118750	110484	84877	84877	84824	84824	84255	569	99.3292	0.670801
K58MK	250908	NA	243596	97.1%	NA	243527	100.0%	243527	125635	123428	124609	115729	91923	91923	91790	91790	91513	277	99.6982	0.301776
K59MK	368352	NA	363687	98.7%	NA	363655	100.0%	363655	219416	212449	216519	192246	129295	129295	129277	129277	129277	0	100	0
K5MK	306224	NA	261887	85.5%	NA	261759	100.0%	261759	143702	142922	143255	139880	138140	138140	138119	138119	136950	1169	99.1536	0.846372
K60MK	395142	NA	389224	98.5%	NA	389181	100.0%	389181	232116	225685	229824	206885	132380	132380	132326	132326	132320	6	99.9955	0.00453426
K66MK	452956	NA	446020	98.5%	NA	445891	100.0%	445891	251626	247881	249516	235576	223696	223696	223662	223662	222706	956	99.5726	0.427431
K67MK	452651	NA	444847	98.3%	NA	444793	100.0%	444793	256571	255348	256001	250593	242404	242404	242343	242343	242145	198	99.9183	0.0817024
K68MK	401413	NA	393066	97.9%	NA	392946	100.0%	392946	223168	222209	222620	218613	215793	215793	215553	215553	210473	5080	97.6433	2.35673
K69MK	494927	NA	486171	98.2%	NA	486053	100.0%	486053	271959	269833	270742	262275	255751	255751	255656	255656	254232	1424	99.443	0.556998
K6MK	518107	NA	498550	96.2%	NA	498362	100.0%	498362	303156	300109	301554	289136	276116	276116	275685	275685	271420	4265	98.4529	1.54706
K70MK	534274	NA	523743	98.0%	NA	523624	100.0%	523624	291520	290473	290879	285798	278906	278906	278782	278782	273992	4790	98.2818	1.71819
K71MK	453321	NA	444776	98.1%	NA	444679	100.0%	444679	255060	254218	254238	250284	245433	245433	245329	245329	244709	620	99.7473	0.252722
K72MK	211644	NA	207613	98.1%	NA	207580	100.0%	207580	107369	106478	106622	103803	99181	99181	99121	99121	96032	3089	96.8836	3.11639
K73MK	237354	NA	231195	97.4%	NA	231147	100.0%	231147	117127	116118	116339	112582	110666	110666	110604	110604	110323	281	99.7459	0.25406
K74MK	244384	NA	239343	97.9%	NA	239284	100.0%	239284	128077	126887	127139	122665	120329	120329	120273	120273	118051	2222	98.1525	1.84746
K75MK	316673	NA	309098	97.6%	NA	309025	100.0%	309025	167573	166608	166940	163075	159763	159763	159657	159657	158952	705	99.5584	0.441572
K77MK	244097	NA	239727	98.2%	NA	239663	100.0%	239663	140686	139268	139726	134888	126061	126061	125815	125815	125280	535	99.5748	0.425228
K7MK	273645	NA	253411	92.6%	NA	253339	100.0%	253339	149449	148668	148914	145448	143878	143878	143856	143856	140124	3732	97.4057	2.59426
K8MK	169013	NA	162307	96.0%	NA	162279	100.0%	162279	94380	93059	93110	88322	86068	86068	86068	86068	85389	679	99.2111	0.788911
K9MK	156648	NA	150389	96.0%	NA	150352	100.0%	150352	83481	82856	82822	79941	77696	77696	77647	77647	77556	91	99.8828	0.117197
M11MK	385000	NA	375997	97.7%	NA	375805	99.9%	375805	287068	282094	284809	267176	246714	246714	246325	246325	245549	776	99.685	0.315031
M12MK	217277	NA	208704	96.1%	NA	208648	100.0%	208648	155071	152513	154152	147109	132923	132923	131848	131848	131332	516	99.6086	0.39136
M12MP	118433	NA	81169	68.5%	NA	77266	95.2%	77266	52609	50669	51270	47302	45753	45753	35921	35921	35794	127	99.6464	0.353554
M13MK	76333	NA	70850	92.8%	NA	70838	100.0%	70838	53228	51333	52418	48528	46829	46829	46804	46804	46247	557	98.8099	1.19007
M13MP	79548	NA	71568	90.0%	NA	71100	99.3%	71100	52941	50246	51728	46378	44706	44706	43734	43734	43263	471	98.923	1.07697
M14MK	93052	NA	88815	95.4%	NA	88782	100.0%	88782	61816	60611	61205	57484	54006	54006	53935	53935	53820	115	99.7868	0.21322
M14MP	64733	NA	57078	88.2%	NA	56607	99.2%	56607	37794	36697	37115	34745	34139	34139	33256	33256	32438	818	97.5403	2.45971
M16MK	547048	NA	532944	97.4%	NA	532799	100.0%	532799	410079	406542	408550	392825	336790	336790	336590	336590	336058	532	99.8419	0.158056
M16MP	57508	NA	53312	92.7%	NA	53206	99.8%	53206	40635	39780	40068	37757	35286	35286	35126	35126	35095	31	99.9117	0.0882537
M19MK	500720	NA	492166	98.3%	NA	492086	100.0%	492086	223594	221943	222658	215170	203634	203634	203595	203595	199223	4372	97.8526	2.1474
M19MP	445908	NA	409428	91.8%	NA	404099	98.7%	404099	166191	164184	164573	159150	155493	155493	142983	142983	140972	2011	98.5935	1.40646
M1MK	424721	NA	417354	98.3%	NA	416815	99.9%	416815	125511	123417	123900	114824	109327	109327	109225	109225	108238	987	99.0964	0.903639
M1MP	884940	NA	828343	93.6%	NA	819195	98.9%	819195	233504	231403	231617	218233	210067	210067	191789	191789	189999	1790	99.0667	0.933317
M20MK	644657	NA	628966	97.6%	NA	628806	100.0%	628806	275358	273439	274465	264780	258087	258087	258042	258042	255314	2728	98.9428	1.05719
M20MP	577190	NA	553928	96.0%	NA	551414	99.5%	551414	242050	239096	239971	227546	218902	218902	214056	214056	210848	3208	98.5013	1.49867
M21MK	549065	NA	537625	97.9%	NA	537482	100.0%	537482	233751	231794	232342	226135	216812	216812	216623	216623	216271	352	99.8375	0.162494
M21MP	537272	NA	512955	95.5%	NA	510985	99.6%	510985	213714	212582	212682	209117	204244	204244	199644	199644	199495	149	99.9254	0.0746328
M22MK	660065	NA	616237	93.4%	NA	615685	99.9%	615685	180425	177367	178920	167099	152874	152874	152730	152730	148796	3934	97.4242	2.57579
M22MP	401253	NA	342405	85.3%	NA	333153	97.3%	333153	125709	123818	124004	119349	116479	116479	90394	90394	89613	781	99.136	0.863995
M23MK	252309	NA	237795	94.2%	NA	237598	99.9%	237598	72025	70669	71117	65743	60553	60553	60441	60441	59146	1295	97.8574	2.14259
M23MP	270812	NA	260674	96.3%	NA	260119	99.8%	260119	96540	95522	95587	92303	89980	89980	88978	88978	88072	906	98.9818	1.01823
M24MK	406799	NA	377490	92.8%	NA	376863	99.8%	376863	102179	100778	101375	95065	89302	89302	89161	89161	88342	819	99.0814	0.918563
M24MP	241107	NA	230160	95.5%	NA	229247	99.6%	229247	86344	84794	85261	81615	80704	80704	79271	79271	78936	335	99.5774	0.422601
M25MK	341291	NA	333893	97.8%	NA	333793	100.0%	333793	147145	145568	145852	140164	134894	134894	134844	134844	134418	426	99.6841	0.315921
M25MP	464843	NA	442931	95.3%	NA	440574	99.5%	440574	186098	181899	183099	171042	165658	165658	160471	160471	158325	2146	98.6627	1.33731
M26MK	357925	NA	350778	98.0%	NA	350673	100.0%	350673	156774	155739	156066	152167	141892	141892	141578	141578	141275	303	99.786	0.214016
M26MP	336024	NA	327456	97.5%	NA	327051	99.9%	327051	139843	138361	138722	133409	125790	125790	124938	124938	124559	379	99.6966	0.30335
M27MK	417092	NA	408056	97.8%	NA	407954	100.0%	407954	197000	195020	195398	187203	183355	183355	183289	183289	175149	8140	95.5589	4.44107
M27MP	683430	NA	656402	96.0%	NA	653452	99.6%	653452	313460	308635	309896	291852	280863	280863	269636	269636	256470	13166	95.1171	4.88288
M28MK	417928	NA	409230	97.9%	NA	409144	100.0%	409144	200240	199104	199507	194118	183487	183487	183445	183445	183333	112	99.9389	0.0610537
M28MP	536341	NA	523770	97.7%	NA	523248	99.9%	523248	263500	261379	262063	253458	228572	228572	227369	227369	227324	45	99.9802	0.0197916
M29MK	490559	NA	477332	97.3%	NA	477211	100.0%	477211	228130	227024	227291	222754	205269	205269	205120	205120	204714	406	99.8021	0.197933
M29MP	517079	NA	473244	91.5%	NA	466265	98.5%	466265	225372	223104	223241	215695	202490	202490	178191	178191	177999	192	99.8923	0.10775
M2MK	454323	NA	440086	96.9%	NA	437128	99.3%	437128	108288	107160	107416	102023	101034	101034	100674	100674	100348	326	99.6762	0.323817
M2MP	469944	NA	432151	92.0%	NA	424979	98.3%	424979	120234	117825	118000	108843	108323	108323	93864	93864	92192	1672	98.2187	1.7813
M30MK	434624	NA	423525	97.4%	NA	423110	99.9%	423110	205386	203623	204139	197338	193174	193174	192254	192254	191766	488	99.7462	0.253831
M30MP	524505	NA	502175	95.7%	NA	500524	99.7%	500524	233518	231330	231681	223942	219229	219229	215214	215214	214137	1077	99.4996	0.500432
M31MK	439982	NA	429517	97.6%	NA	429306	100.0%	429306	209102	207214	207702	200417	194489	194489	194289	194289	193479	810	99.5831	0.416905
M31MP	606066	NA	571428	94.3%	NA	567299	99.3%	567299	277576	274222	274894	262311	252135	252135	239414	239414	237740	1674	99.3008	0.699207
M32MK	565983	NA	554482	98.0%	NA	554106	99.9%	554106	262011	257977	259086	246149	237856	237856	236243	236243	235479	764	99.6766	0.323396
M32MP	549748	NA	491273	89.4%	NA	482355	98.2%	482355	218154	215053	215064	202865	197724	197724	146682	146682	145297	1385	99.0558	0.944219
M33MK	229954	NA	224635	97.7%	NA	224566	100.0%	224566	94733	93902	93978	90745	88997	88997	88928	88928	88497	431	99.5153	0.484662
M33MP	288933	NA	240499	83.2%	NA	232184	96.5%	232184	92560	90393	90448	85371	83732	83732	52578	52578	52341	237	99.5492	0.450759
M34MK	241255	NA	236110	97.9%	NA	236042	100.0%	236042	104648	103580	103663	100224	98993	98993	98980	98980	98789	191	99.807	0.192968
M34MP	298344	NA	283199	94.9%	NA	281338	99.3%	281338	121613	119698	119877	114522	112320	112320	106601	106601	106340	261	99.7552	0.244838
M35MK	263756	NA	257140	97.5%	NA	257075	100.0%	257075	104898	103601	103938	99007	96107	96107	96024	96024	95321	703	99.2679	0.732109
M35MP	279511	NA	258232	92.4%	NA	255303	98.9%	255303	108656	106573	106976	100154	89834	89834	79520	79520	79416	104	99.8692	0.130785
M36MK	260981	NA	255864	98.0%	NA	255778	100.0%	255778	123250	121444	121396	114386	113317	113317	113256	113256	112287	969	99.1444	0.855584
M36MP	434598	NA	381525	87.8%	NA	373223	97.8%	373223	168673	164762	164923	152267	149753	149753	123164	123164	121659	1505	98.7781	1.22195
M37MK	249036	NA	244344	98.1%	NA	244267	100.0%	244267	118020	116705	116906	112717	111644	111644	111625	111625	109267	2358	97.8876	2.11243
M37MP	411163	NA	376835	91.7%	NA	371908	98.7%	371908	176509	173457	173738	163923	157234	157234	133764	133764	120181	13583	89.8455	10.1545
M38MK	358731	NA	353266	98.5%	NA	353168	100.0%	353168	178235	176180	176707	168133	158459	158459	158171	158171	157703	468	99.7041	0.295882
M38MP	287164	NA	280915	97.8%	NA	280431	99.8%	280431	145285	143348	143931	136383	128074	128074	125963	125963	125528	435	99.6547	0.34534
M39MK	347460	NA	337879	97.2%	NA	337700	99.9%	337700	178698	176449	176898	169503	167595	167595	167500	167500	166886	614	99.6334	0.366567
M39MP	519751	NA	489319	94.1%	NA	485676	99.3%	485676	260090	256064	257026	244907	239860	239860	229584	229584	228981	603	99.7374	0.262649
M3MP	479719	NA	417016	86.9%	NA	408388	97.9%	408388	108651	105650	106231	97622	95316	95316	85879	85879	84117	1762	97.9483	2.05172
M40MK	389944	NA	380348	97.5%	NA	380229	100.0%	380229	211078	209351	209866	203846	197690	197690	197585	197585	197013	572	99.7105	0.289496
M40MP	519024	NA	473891	91.3%	NA	467382	98.6%	467382	236781	234361	234289	224846	217408	217408	192172	192172	191213	959	99.501	0.499032
M41MK	514922	NA	504585	98.0%	NA	504451	100.0%	504451	284622	282534	283267	274482	263345	263345	263218	263218	262565	653	99.7519	0.248083
M41MP	496984	NA	448871	90.3%	NA	441294	98.3%	441294	246524	243466	243433	232077	225248	225248	178621	178621	177960	661	99.6299	0.370057
M42MK	419131	NA	409026	97.6%	NA	408843	100.0%	408843	225646	223233	224274	216359	211605	211605	211325	211325	207779	3546	98.322	1.67798
M42MP	594716	NA	536659	90.2%	NA	528304	98.4%	528304	283208	276740	278661	257433	245145	245145	210179	210179	207752	2427	98.8453	1.15473
M43MK	389309	NA	378978	97.3%	NA	378831	100.0%	378831	204673	203027	203598	197119	194502	194502	194450	194450	193145	1305	99.3289	0.671124
M43MP	515371	NA	495897	96.2%	NA	494053	99.6%	494053	270670	267035	267691	255169	247686	247686	243656	243656	241737	1919	99.2124	0.787586
M44MK	483396	NA	472429	97.7%	NA	472314	100.0%	472314	256397	254022	255269	246751	240249	240249	240199	240199	239721	478	99.801	0.199002
M44MP	541744	NA	527083	97.3%	NA	526180	99.8%	526180	297192	291529	294595	274135	249716	249716	244319	244319	242872	1447	99.4077	0.592258
M45MK	216363	NA	211269	97.6%	NA	211195	100.0%	211195	105666	104079	104545	99060	92618	92618	92556	92556	92491	65	99.9298	0.0702278
M45MP	284331	NA	272668	95.9%	NA	271929	99.7%	271929	133737	132065	132407	127390	119948	119948	117970	117970	117798	172	99.8542	0.1458
M46MK	251393	NA	244512	97.3%	NA	244379	99.9%	244379	123139	121817	122034	116419	112829	112829	112709	112709	112049	660	99.4144	0.585579
M46MP	255413	NA	211964	83.0%	NA	205898	97.1%	205898	84311	82631	82204	77559	76278	76278	53025	53025	52770	255	99.5191	0.480905
M47MK	254979	NA	247312	97.0%	NA	247175	99.9%	247175	118772	117265	117740	111997	105982	105982	105810	105810	105742	68	99.9357	0.0642661
M47MP	308738	NA	267366	86.6%	NA	262343	98.1%	262343	130063	126858	127576	118399	113741	113741	93743	93743	93525	218	99.7674	0.232551
M48MK	246128	NA	239032	97.1%	NA	238918	100.0%	238918	126749	125525	125737	121590	118634	118634	118590	118590	118449	141	99.8811	0.118897
M48MP	414649	NA	374597	90.3%	NA	369440	98.6%	369440	200828	196428	197189	183757	174560	174560	159940	159940	158115	1825	98.8589	1.14105
M49MK	225577	NA	213917	94.8%	NA	213776	99.9%	213776	97512	96838	97172	94618	94106	94106	94043	94043	93171	872	99.0728	0.927235
M49MP	367166	NA	337037	91.8%	NA	333902	99.1%	333902	172613	168993	169433	158496	150919	150919	140888	140888	136547	4341	96.9188	3.08117
M50MK	307380	NA	299398	97.4%	NA	299277	100.0%	299277	164969	163208	163576	156798	153503	153503	153480	153480	152735	745	99.5146	0.485405
M50MP	329293	NA	289304	87.9%	NA	283599	98.0%	283599	152315	149830	149839	142058	136844	136844	122804	122804	120968	1836	98.5049	1.49507
